# Supplementary material for: The crude oil biodegradation activity of Candida strains isolated from oil-reservoirs soils in Saudi Arabia
Source: Sci Rep. 2022 Jun 23;12:10708. doi: 10.1038/s41598-022-14836-0 (PMC9226172; doi:10.1038/s41598-022-14836-0)
Supplement: Supplementary file 1 — Supplementary Information 1. [file 41598_2022_14836_MOESM1_ESM.xlsx]

## Sheet: Fungal Growth in Solid medium
	F. verticillioides
	Hydrocarbon Source	0	3	6	9	12	15	18	21	24	27	30
	Control	0	0	0	0	0	0	0	0	0	0	0
	Crude Oil	0	0.7	1.22	1.65	2.19	2.66	3.4	4.96	5.78	6.43	7.01
	Used Oil	0	0.895	1.67	2.105	2.96	3.815	4.485	5.215	5.81	6.465	7.31
	Diesel	0	0.375	0.98	1.365	1.755	2.085	2.51	2.96	3.45	3.98	4.54
	Kerosene	0	0.17	0.645	0.98	1.35	1.67	2.045	2.445	2.87	3.32	3.795
	Mixed oil	0	0.28	0.85	1.15	1.54	1.82	2.19	2.6	3.01	3.51	3.9
	F. proliferatum
	Hydrocarbon Source	0	3	6	9	12	15	18	21	24	27	30
	Control	0	0	0	0	0	0	0	0	0	0	0
	Crude Oil	0	0.48	1.19	1.73	2.72	3.41	4.81	5.63	6.21	7.13	7.99
	Used Oil	0	0.43	0.73	0.98	1.17	1.45	1.66	1.95	2.14	2.38	2.68
	Diesel	0	0.46	1.19	1.72	2.4	2.89	3.42	3.99	4.58	5.17	5.88
	Kerosene	0	0.355	0.75	1.03	1.435	2.03	2.025	2.565	2.91	3.29	3.71
	Mixed oil	0	0.38	1.1	1.44	1.91	2.26	2.77	3.38	3.84	4.23	4.63
	F. oxysporum
	Hydrocarbon Source	0	3	6	9	12	15	18	21	24	27	30
	Control	0	0	0	0	0	0	0	0	0	0	0
	Crude Oil	0	0.42	1.23	1.94	2.89	3.43	5.46	6.32	7.17	8.05	9.2
	Used Oil	0	0.25	0.79	1.135	1.43	1.825	2.06	2.5	2.765	3.08	3.425
	Diesel	0	0.305	0.795	1.07	1.445	1.695	2.01	2.36	2.7	3.115	3.56
	Kerosene	0	0.475	1.04	1.495	1.885	2.23	2.585	2.965	3.375	3.8	4.26
	Mixed oil	0	0.175	0.64	0.895	1.27	1.545	1.905	2.295	2.725	3.135	3.54
	Drechslera spicifera
				100	100	100	100	100
	Hydrocarbon Source	DIR%		100	100	100	100	100
	Control	100	0	100	100	100	100	100
	Crude Oil	70.1	29.9	70.1	87.5	56.06	62.58	50
	Used Oil	87.5	12.5	0.00278977	0.2113	1.11284e-05	0.000182562	5.73303e-07
	Diesel	56.06	43.94
	Kerosene	62.58	37.42
	Mixed oil	50	50
								Growth rate (g) after 30-day incubation
							Hydrocarbon
							Source	F. verticillioides	F. proliferatum	F. oxysporum
							Control	0	0	0
							Crude Oil	7.01	7.99	9.2
							Used Oil	7.31	2.68	3.425
							Diesel	4.54	5.88	3.56
							Kerosene	3.795	3.71	4.26
							Mixed oil	3.9	4.63	3.54
														0	0.35	0.63	0.95	1.23	1.57	2.03	2.51	2.95	3.4	3.85
														0	0.35	0.63	0.95	1.23	1.57	2.03	2.51	2.95	3.4	3.85

## Sheet: Fungal Growth in Liquid Media
	F. verticillioides
	Hydrocarbon Source	0	3	6	9	12	15	18	21	24	27	30
	Control	0	0	0	0	0	0	0	0	0	0	0
	Crude Oil	0	0.7	1.22	1.65	2.19	2.66	3.4	4.96	5.78	6.43	7.01
	Used Oil	0	0.895	1.67	2.105	2.96	3.815	4.485	5.215	5.81	6.465	7.31
	Diesel	0	0.375	0.98	1.365	1.755	2.085	2.51	2.96	3.45	3.98	4.54
	Kerosene	0	0.17	0.645	0.98	1.35	1.67	2.045	2.445	2.87	3.32	3.795
	Mixed oil	0	0.28	0.85	1.15	1.54	1.82	2.19	2.6	3.01	3.51	3.9
	F. proliferatum
	Hydrocarbon Source	0	3	6	9	12	15	18	21	24	27	30
	Control	0	0	0	0	0	0	0	0	0	0	0
	Crude Oil	0	0.48	1.19	1.73	2.72	3.41	4.81	5.63	6.21	7.13	7.99
	Used Oil	0	0.43	0.73	0.98	1.17	1.45	1.66	1.95	2.14	2.38	2.68
	Diesel	0	0.46	1.19	1.72	2.4	2.89	3.42	3.99	4.58	5.17	5.88
	Kerosene	0	0.355	0.75	1.03	1.435	2.03	2.025	2.565	2.91	3.29	3.71
	Mixed oil	0	0.38	1.1	1.44	1.91	2.26	2.77	3.38	3.84	4.23	4.63
	F. oxysporum
	Hydrocarbon Source	0	3	6	9	12	15	18	21	24	27	30
	Control	0	0	0	0	0	0	0	0	0	0	0
	Crude Oil	0	0.42	1.23	1.94	2.89	3.43	5.46	6.32	7.17	8.05	9.2
	Used Oil	0	0.25	0.79	1.135	1.43	1.825	2.06	2.5	2.765	3.08	3.425
	Diesel	0	0.305	0.795	1.07	1.445	1.695	2.01	2.36	2.7	3.115	3.56
	Kerosene	0	0.475	1.04	1.495	1.885	2.23	2.585	2.965	3.375	3.8	4.26
	Mixed oil	0	0.175	0.64	0.895	1.27	1.545	1.905	2.295	2.725	3.135	3.54
	Drechslera spicifera
	Hydrocarbon Source	0	3	6	9	12	15	18	21	24	27	30
	Control	0	0	0	0	0	0	0	0	0	0	0
	Crude Oil	0	0.69	0.83	1.39	1.82	2.42	2.9	3.57	3.74	4.21	4.72
	Used Oil	0	0.355	0.76	1.075	1.33	1.73	2.06	2.465	2.76	3.105	3.495
	Diesel	0	0.325	0.855	1.205	1.64	1.94	2.25	2.59	3.125	3.56	4.02
	Kerosene	0	0.345	1.105	1.755	2.48	3.025	3.55	4.1	4.68	5.28	5.88
	Mixed oil	0	0.26	0.97	1.4	1.93	2.36	2.79	3.17	3.51	3.97	4.39
								Growth rate (g) after 30-day incubation
							Hydrocarbon
							Source	F. verticillioides	F. proliferatum	F. oxysporum
							Control	0	0	0
							Crude Oil	7.01	7.99	9.2
							Used Oil	7.31	2.68	3.425
							Diesel	4.54	5.88	3.56
							Kerosene	3.795	3.71	4.26
							Mixed oil	3.9	4.63	3.54
														0	0.35	0.63	0.95	1.23	1.57	2.03	2.51	2.95	3.4	3.85
														0	0.35	0.63	0.95	1.23	1.57	2.03	2.51	2.95	3.4	3.85
	C. parapsilosis													0	0.35	0.63	0.95	1.23	1.57	2.03	2.51	2.95	3.4	3.85
														0	0.57	1.11	1.77	2.24	2.74	3.09	3.55	4.02	4.6	5.34
	Hydrocarbon Source	0	3	6	9	12	15	18	21	24	27	30		#DIV/0!	0.709991	0.54535	0.400179	0.362461	0.350427	0.456892	0.51154	0.533299	0.515181	0.447629
	Control	0	0	0	0	0	0	0	0	0	0	0
	Crude Oil	0	0.35	0.79	1.12	1.34	1.56	1.89	2.35	2.8	3.315	3.78
	Used Oil	0	0.77	1.27	2.03	2.54	3.23	3.69	4	4.5	4.91	5.31
	Diesel	0	0.59	2.38	2.93	3.43	4.105	4.54	4.98	5.43	5.89	6.37
	Kerosene	0	0.77	1.97	2.915	4.49	5.39	5.91	6.44	6.99	7.56	8.15
	Mixed oil	0	0.35	0.68	1.36	1.82	2.23	2.67	3.21	3.69	4.44	4.94
	C. krusei
	Hydrocarbon Source	0	3	6	9	12	15	18	21	24	27	30
	Control	0	0	0	0	0	0	0	0	0	0	0
	Crude Oil	0	0.35	0.63	0.95	1.23	1.57	2.03	2.51	2.95	3.4	3.85
	Used Oil	0	0.575	0.83	1.3	1.585	1.935	2.235	2.545	2.865	3.255	3.65
	Diesel	0	0.355	0.885	1.31	1.61	2.095	2.405	2.87	3.1	3.485	3.89
	Kerosene	0	0.295	0.67	0.965	1.22	1.615	1.975	2.355	2.75	3.175	3.61
	Mixed oil	0	0.57	1.11	1.77	2.24	2.74	3.09	3.55	4.02	4.6	5.34
	C. famata
	Hydrocarbon Source	0	3	6	9	12	15	18	21	24	27	30
	Control	0	0	0	0	0	0	0	0	0	0	0
	Crude Oil	0	0.66	0.97	1.315	1.63	2.06	2.43	2.83	3.24	3.615	4.01
	Used Oil	0	0.645	0.985	1.47	1.785	2.21	2.475	2.765	3.065	3.355	3.65
	Diesel	0	0.405	0.96	1.79	2	2.515	2.98	3.445	3.94	4.44	4.965
	Kerosene	0	0.57	1.665	2.32	2.55	3.66	4.025	4.41	4.825	5.27	5.735
	Mixed oil	0	0.34	0.9	1.5	1.75	2.03	2.4	2.83	3.4	4.11	4.95
	Rhodotorula spp.
	Hydrocarbon Source	0	3	6	9	12	15	18	21	24	27	30
	Control	0	0	0	0	0	0	0	0	0	0	0
	Crude Oil	0	1.38	1.795	2.29	2.65	3.375	3.935	4.185	4.48	4.765	5.05
	Used Oil	0	0.65	1.03	1.56	1.95	2.39	2.845	3.31	3.535	4.05	4.575
	Diesel	0	0.49	1.085	1.53	2.21	2.685	3.2	3.715	4.275	4.85	5.445
	Kerosene	0	0.465	1.125	1.745	2.36	3.02	3.26	3.51	3.8	4.115	4.455
	Mixed oil	0	0.39	0.82	1.28	1.86	2.28	2.73	3.22	3.73	4.17	4.68
							Hydrocarbon	Growth rate (g) after 30 day incubation
							Source	C. parapsilosis	C. krusei	C. famata	Rhodotorula spp.
							Control	0	0	0	0
							Crude Oil	3.78	3.85	4.01	5.05
							Used Oil	5.31	3.65	3.65	4.575
							Diesel	6.37	3.89	4.965	5.445
							Kerosene	8.15	3.61	5.735	4.455
							Mixed oil	4.94	5.34	4.95	4.68

## Sheet: Dry weight measurement
								Growth rate (g) after 30-day incubation
							Hydrocarbon
							Source	F. verticillioides	F. proliferatum	F. oxysporum
							Control	0.67	1	1.25
							Crude Oil	3.317	3.33	4.933
							Used Oil	2.4	3.425	2.845
							Diesel	2.74	3.275	3.795
							Kerosene	2.435	3.19	4.67
							Mixed oil	3.085	1.25	1.77
				Drechslera spicifera
							Growth rate (g) after 30-day incubation
						Hydrocarbon source
						Control	0.19				0.19	0.19	0.19	0.19	1
						Crude Oil	3.42				0.19	0.19	0.19	3.42	1.26177e-13
						Used Oil	5.59				0.19	0.19	0.19	5.59	3.01822e-35
						Diesel	4.03				0.19	0.19	0.19	4.03	1.25633e-18
						Kerosene	2.24				0.19	0.19	0.19	2.24	2.56338e-06
						Mixed oil	0.98				0.19	0.19	0.19	0.98	0.0699268

## Sheet: oil biodegrading ability 
	F. verticillioides
	Hydrocarbon Source	0	3	6	9	12	15
	Crude Oil	0	0.045	0.182	0.221	0.308	0.312
	Used Oil	0.002	0.237	0.309	0.455	0.516	0.557
	Diesel	0.001	0.079	0.093	0.143	0.243	0.388
	Kerosene	0.001	0.029	0.122	0.181	0.238	0.319
	Mixed oil	0.001	0.213	0.294	0.365	0.403	0.436
	F. proliferatum
	Hydrocarbon Source	0	3	6	9	12	15
	Crude Oil	0	0.161	0.274	0.335	0.411	0.459
	Used Oil	0.002	0.138	0.258	0.321	0.392	0.441
	Diesel	0.001	0.051	0.136	0.226	0.324	0.365
	Kerosene	0.001	0.114	0.205	0.257	0.335	0.387
	Mixed oil	0.001	0.165	0.23	0.295	0.341	0.44
	F. oxysporum
	Hydrocarbon Source	0	3	6	9	12	15
	Crude Oil	0	0.133	0.23	0.307	0.355	0.415
	Used Oil	0.002	0.131	0.231	0.331	0.389	0.436
	Diesel	0.001	0.071	0.179	0.228	0.285	0.336
	Kerosene	0.001	0.084	0.181	0.238	0.29	0.346
	Mixed oil	0.001	0.135	0.187	0.238	0.29	0.388
	Drechslera spicifera
	Hydrocarbon Source	0	3	6	9	12	15
	Crude Oil	0	0.171	0.367	0.486	0.539	0.736
	Used Oil	0.002	0.272	0.342	0.407	0.454	0.514
	Diesel	0.001	0.06	0.109	0.256	0.317	0.401
	Kerosene	0.001	0.085	0.177	0.241	0.338	0.405
	Mixed oil	0.001	0.095	0.153	0.212	0.301	0.413
								Growth rate (g) after 30-day incubation
							Hydrocarbon
							Source	F. verticillioides	F. proliferatum	F. oxysporum
							Crude Oil	0.312	0.459	0.415
							Used Oil	0.557	0.441	0.436
							Diesel	0.388	0.365	0.336
							Kerosene	0.319	0.387	0.346
							Mixed oil	0.436	0.44	0.388
	C. parapsilosis
	Hydrocarbon Source	0	3	6	9	12	15				0	0.121	0.194	0.265	0.353	0.45
	Crude Oil	0	0.121	0.194	0.265	0.353	0.45				0	0.121	0.194	0.265	0.353	0.45
	Used Oil	0.002	0.174	0.355	0.462	0.522	0.61				0	0.121	0.194	0.265	0.353	0.45
	Diesel	0.001	0.112	0.203	0.297	0.382	0.426				0.002	0.174	0.355	0.462	0.522	0.61
	Kerosene	0.001	0.102	0.164	0.273	0.366	0.46				#DIV/0!	0.8789	0.714715	0.701952	0.776069	0.811483
	Mixed oil	0.001	0.1	0.267	0.314	0.346	0.471
	C. krusei
	Hydrocarbon Source	0	3	6	9	12	15
	Crude Oil	0	0.103	0.23	0.343	0.465	0.558
	Used Oil	0.002	0.134	0.271	0.374	0.492	0.541
	Diesel	0.001	0.121	0.196	0.282	0.384	0.446
	Kerosene	0.001	0.104	0.134	0.182	0.238	0.343
	Mixed oil	0.001	0.111	0.25	0.355	0.406	0.471
	C. famata
	Hydrocarbon Source	0	3	6	9	12	15
	Crude Oil	0	0.111	0.283	0.391	0.489	0.566
	Used Oil	0.002	0.118	0.244	0.366	0.447	0.515
	Diesel	0.001	0.099	0.168	0.291	0.384	0.499
	Kerosene	0.001	0.105	0.192	0.276	0.345	0.467
	Mixed oil	0.001	0.112	0.225	0.33	0.405	0.444
	Rhodotorula spp.
	Hydrocarbon Source	0	3	6	9	12	15
	Crude Oil	0	0.103	0.213	0.284	0.371	0.463
	Used Oil	0.002	0.069	0.177	0.261	0.343	0.432
	Diesel	0.001	0.024	0.14	0.246	0.327	0.412
	Kerosene	0.001	0.089	0.133	0.201	0.282	0.416
	Mixed oil	0.001	0.082	0.183	0.206	0.301	0.422
							Hydrocarbon	Growth rate (g) after 30 day incubation
							Source	C. parapsilosis	C. krusei	C. famata	Rhodotorula spp.
							Crude Oil	0.45	0.558	0.566	0.463
							Used Oil	0.61	0.541	0.515	0.432
							Diesel	0.426	0.446	0.499	0.412
							Kerosene	0.46	0.343	0.467	0.416
							Mixed oil	0.471	0.471	0.444	0.422

## Sheet: Emulsification activity 
			Hydrocarbon	Biosurfactant Dry Weight (powder) /g
			Source	F. verticillioides	F. proliferatum	F. oxysporum
			Crude Oil	47.05	52.94	41.17
			Used Oil	59.09	52.38	57.14
			Diesel	60	52.38	54.54
			Kerosene	54.54	57.14	50
			Mixed oil	56	63	56
			Hydrocarbon	Biosurfactant Dry Weight (powder) /g
			Source	C. parapsilosis	C. krusei	C. famata	Rhodotorula spp.
			Crude Oil	61.9	54.54	57.14	59.09
			Used Oil	55	50	57	53
			Diesel	55.55	52.63	52.63	52.63
			Kerosene	48.48	46.48	48.48	48.48
			Mixed oil	52.63	63.15	55.55	52.63
			Hydrocarbon	Biosurfactant Dry Weight (powder) /g
			Source	Drechslera spicifera
			Crude Oil	47.05
			Used Oil	47.61
			Diesel	52.38
			Kerosene	57.14
			Mixed oil	54

## Sheet: Acid Precipitation Method
			Hydrocarbon	Biosurfactant Dry Weight (powder) /g
			Source	F. verticillioides	F. proliferatum	F. oxysporum
			Crude Oil	3.2	3.6	2.37
			Used Oil	3.53	3.21	4.31
			Diesel	1.3	1.8	1.7
			Kerosene	1.7	1.39	1.5
			Mixed oil	2.3	2.12	2.01
			Hydrocarbon	Biosurfactant Dry Weight (powder) /g
			Source	C. parapsilosis	C. krusei	C. famata	Rhodotorula spp.
			Crude Oil	3.7	3.53	2.89	3.03
			Used Oil	3.05	3.55	3.09	2.77
			Diesel	1.8	1.72	1.11	1.33			3.7	3.53	2.89	3.03
			Kerosene	1.03	1.22	1.4	1.81			1.99	2.35	2.22	2.15
			Mixed oil	1.78	1.98	2.01	2.13			0.05	0.04	0.04	0.07
										0.09	0.09	0.01	0.08
										3.7	1.99	0.05	0.09
										3.05	2.36	0.01	0.06
										1.8	1.9	0.03	0.04
										1.03	2.39	0.04	0.06
										1.78	1.93	0.02	0.02
											3.53	2.35	0.04	0.09
											3.55	2.1	0.02	0.04
											1.72	1.72	0.04	0.03
											1.22	2.28	0.06	0.08
											1.98	2.07	0.04	0.02
			Hydrocarbon	Biosurfactant Dry Weight (powder) /g
			Source	Drechslera spicifera
			Crude Oil	4.3
			Used Oil	3.78
			Diesel	1.9
			Kerosene	1.8
			Mixed oil	1.52

## Sheet: Solvent Extraction 
			Hydrocarbon	Biosurfactant Dry Weight (powder) /g
			Source	F. verticillioides	F. proliferatum	F. oxysporum
			Crude Oil	4.6	4.22	3.73
			Used Oil	4.39	3.7	5.35
			Diesel	2.32	2.28	2.35
			Kerosene	2.81	2.04	2.35
			Mixed oil	1.93	1.75	1.51
			Hydrocarbon	Biosurfactant Dry Weight (powder) /g
			Source	C. parapsilosis	C. krusei	C. famata	Rhodotorula spp.
			Crude Oil	1.99	2.35	2.22	2.15
			Used Oil	2.36	2.1	2.71	2.84
			Diesel	1.9	1.72	1.54	1.77
			Kerosene	2.39	2.28	1.85	1.65
			Mixed oil	1.93	2.07	1.97	1.92
				2.114	2.104	2.058	2.066
				0.240687	0.24501	0.438942	0.471201
			Hydrocarbon	Biosurfactant Dry Weight (powder) /g
			Source	Drechslera spicifera
			Crude Oil	5.25
			Used Oil	4.66
			Diesel	2.12
			Kerosene	2.56
			Mixed oil	1.53

## Sheet: Ammonium Sulphate
			Hydrocarbon	Biosurfactant Dry Weight (powder) /g
			Source	F. verticillioides	F. proliferatum	F. oxysporum
			Crude Oil	0.03	0.03	0.03
			Used Oil	0.05	0.07	0.11
			Diesel	0.076	0.106	0.102
			Kerosene	0.118	0.119	0.084
			Mixed oil	0.089	0.089	0.05
			Hydrocarbon	Biosurfactant Dry Weight (powder) /g
			Source	C. parapsilosis	C. krusei	C. famata	Rhodotorula spp.
			Crude Oil	0.05	0.04	0.04	0.07
			Used Oil	0.01	0.02	0.01	0.04
			Diesel	0.03	0.04	0.09	0.03
			Kerosene	0.04	0.06	0.07	0.07
			Mixed oil	0.02	0.04	0.03	0.09
			Hydrocarbon	Biosurfactant Dry Weight (powder) /g
			Source	Drechslera spicifera
			Crude Oil	0.04
			Used Oil	0.03
			Diesel	0.074
			Kerosene	0.119
			Mixed oil	0.05

## Sheet: Zinc Sulphate
			Hydrocarbon	Biosurfactant Dry Weight (powder) /g
			Source	F. verticillioides	F. proliferatum	F. oxysporum
			Crude Oil	0.088	0.088	0.119
			Used Oil	0.12	0.12	0.12
			Diesel	0.123	0.11	0.154
			Kerosene	0.141	0.141	0.131
			Mixed oil	0.089	0.07	0.12
			Hydrocarbon	Biosurfactant Dry Weight (powder) /g
			Source	C. parapsilosis	C. krusei	C. famata	Rhodotorula spp.
			Crude Oil	0.09	0.09	0.01	0.08
			Used Oil	0.06	0.04	0.02	0.09
			Diesel	0.04	0.03	0.01	0.06
			Kerosene	0.06	0.08	0.05	0.06
			Mixed oil	0.02	0.02	0.04	0.01
			Hydrocarbon	Biosurfactant Dry Weight (powder) /g
			Source	Drechslera spicifera
			Crude Oil	0.035
			Used Oil	0.06
			Diesel	0.086
			Kerosene	0.102
			Mixed oil	0.099

## Sheet: Germination assay
								effect of isolated biosurfactants on germination rate of tomato seeds
							observation period (day)	Control	F. verticillioides	F. proliferatum	F. oxysporum
							3 days	0	0	0	0
							6 days	0	0	0	0
							9 days	27	31.5	24.5	22.5
							12 days	35	46	24.5	42.5
							15 days	41	52	32.5	45.5
							18 days	49.5	30.5	47	55
							20 days	50.5	34.5	50	33.5
				Drechslera spicifera
							Seed germination (%)
						observation period (day)	Water	Biosurfactant
						3	0	0	#DIV/0!
						6	0	0	#DIV/0!
						9	27	19.5	0.148915
						12	35	51.5	0.00528696
						15	41	62	0.00103936
						18	49.5	56.5	0.319767
						20	50.5	52	0.832825
